# Supplementary material for: Unveiling the structural spectrum of SARS-CoV-2 fusion by in situ cryo-ET
Source: Nat Commun. 2025 Jun 3;16:5150. doi: 10.1038/s41467-025-60406-z (PMC12134289; doi:10.1038/s41467-025-60406-z)
Supplement: Supplementary file 10 — Source data [file 41467_2025_60406_MOESM10_ESM.xlsx]

## Sheet: Figure 1g
	Virion	Virion	+Trypsin	+Trypsin	+VLP at low concentration	+VLP at low concentration	+VLP at high concentration	+VLP at high concentration
	38	0	37	0	4	0	1	0
Figure 1g	30	0	40	0	21	1	0	4
	27	0	41	0	10	0	0	2
prefusion	7	0	33	0	13	0	0	4
postfusion	3	0	32	0	17	0	0	1
	17	0	41	0	9	0	0	7
	14	0	29	0	12	0	0	0
	18	2	18	0	19	1	0	4
	12	0	23	0	5	0	0	1
	13	0	19	0	11	0	10	0
	10	0	29	0	7	0	0	4
	25	0	21	0	10	0	0	1
	31	0	14	0	17	0	0	1
	43	2	36	0	26	0	0	2
	25	0	3	0	7	0	0	2
	33	3	21	0	12	0	0	1
	31	0	28	0	8	0	0	0
	8	0	19	0	17	0	0	2
	35	0	44	0	12	0	0	1
	26	0	17	0	1	0	0	0
	38	0	30	0	1	0	0	1
	29	0	40	0	1	0	0	3
	15	0	25	0	14	0	0	7
	37	0	14	0	1	0	0	6
	14	0	23	0	6	0	0	1
	42	0	35	0	22	0	0	2
	46	0	19	1	3	0	0	0
	34	0	28	0	2	0	0	1
	40	0	28	0	7	0	0	3
	42	0	26	0	9	0	0	1
	30	0	26	0	14	0	1	2
	42	0

## Sheet: Figure 4e
	Virion	Virion	+WS6	+WS6	+WS6 + Trypsin	+WS6 + Trypsin	+VLP + Trypsin	+VLP + Trypsin	+WS6 + VLP + Trypsin	+WS6 + VLP + Trypsin
Figure 4e	38	0	41	1	46	1	0	2	31	0
	30	0	42	1	24	0	9	1	5	12
prefusion	27	0	34	2	46	0	8	5	2	12
postfusion	7	0	38	0	82	0	0	7	11	0
	3	0	23	0	35	2	1	4	11	1
	17	0	38	0	60	0	10	4	20	1
	14	0	9	4	43	0	0	2	29	0
	18	2	28	0	38	0	3	1	8	1
	12	0	44	0	32	1	0	5	9	0
	13	0	31	1	27	0	1	2	12	0
	10	0	26	1	32	2	22	1	19	1
	25	0	30	1	23	2	6	6	9	8
	31	0	43	0	11	0	0	10	19	0
	43	2	42	0	12	1	2	1	8	1
	25	0	26	1	39	0	2	5	22	0
	33	3	13	0	22	0	4	7	19	1
	31	0	29	0	22	0	3	0	3	3
	8	0	29	2	7	0	3	3	7	1
	35	0	24	0	5	1	1	4	5	2
	26	0	33	0	10	3	4	1	32	0
	38	0	26	0	27	0	2	3	4	0
	29	0	42	0	38	0	0	5	12	0
	15	0	28	0	28	0	13	1	17	1
	37	0	52	1	15	4	16	0	26	2
	14	0	23	0	33	1	9	1	27	0
	14	0	20	0	40	1	0	7	22	0
	42	0	11	1	45	1	9	0	24	0
	46	0	27	0	40	1	0	5	32	0
	34	0	14	1	20	1	0	9	26	0
	40	0	21	0	26	5	0	6	30	2
	42	0	13	2	26	1	22	0	0	2
	30	0	13	1	43	0			2	1
	42	0	4	0	46	0
			7	0	35	0
			23	1
			21	0
			16	0
			35	1
			35	1
			13	2
			25	0
			25	1
			23	0
			18	3
			11	0
			39	0

## Sheet: Supplemental Figure4b
Supplemental Figure 4b
		This part of the gel was used for Supplementary Figure 4b (left panel).
		This part of the gel was used for Supplementary Figure 4b (right panel).
